# Supplementary material for: Prevalence of Failure due to Adverse Reaction to Metal Debris in Modern, Medium and Large Diameter Metal-on-Metal Hip Replacements – The Effect of Novel Screening Methods: Systematic Review and Metaregression Analysis
Source: PLoS One. 2016 Mar 1;11(3):e0147872. doi: 10.1371/journal.pone.0147872 (PMC4773181; doi:10.1371/journal.pone.0147872)
Supplement: S1 Datafile — (XLSX) [file pone.0147872.s002.xlsx]

## Sheet: Taul1
Id	Study	Patients	Hips	Acetabular side	Femoral side	Implant	CoCr	CoCrTarget	ImagingCov	ImagingTarget	Modality	MeanFU	ARMDRev	PropARMD	Rev	Ion	Img	Total	Time	Year	Notes	Screening
1	Amstutz et al. 2011		1107	Conserve+	Conserve+	Conserve+-Conserve+	No	0	No	0	No	6.8	3	0.00271003	44	0				2011		0Nothing
2	Arndt et al. 2013		55	Conserve+	Conserve+	Conserve+-Conserve+	No	0	No	0	No	4.2	0	0	8	0	0	0	1407	2013		0Nothing
3	Aulakh et al. 2010 (Arm 1)	95	101	BHR	BHR	BHR-BHR	No	0	No	0	No	3	0	0	2	0				2010	Study include two distinct study armd divided by preoperative diagnosis (OA and ON)	0Nothing
3	Aulakh et al. 2010 (Arm 2)	97	101	BHR	BHR	BHR-BHR	No	0	No	0	No	2	0	0	4	0				2010		0Nothing
4	Azam et al. 2015	222	224	BHR	BHR	BHR-BHR	No	0	No	0	No	12.1	4	0.0178571	16	0			1502	2015		0Nothing
5	Baker et al. 2011		63	BHR	BHR	BHR-BHR	No	0	No	0	No	9	0	0		0	0	0	1102	2011		0Nothing
6	Barret et al. 2012		779	Pinnacle	310 Summit Porocoat, 234 S-ROM, 139 Summit Duofix, 47 Prodigy, 35 AML, 11 Summit Cemented, 2 Replica, 1 Endurance	Pinnacle-310 Summit Porocoat, 234 S-ROM, 139 Summit Duofix, 47 Prodigy, 35 AML, 11 Summit Cemented, 2 Replica, 1 Endurance	No	0	No	0	No	4.2	8	0.0102696		0	0	0	1207	2012		0Nothing
7	Bayley et al. 2015	215	258	M2a-Magnum	Mallory Head	M2a-Magnum -Mallory Head	All	0	Target	Follow-up >1 year	US	4.5	0	0	9	2				2015		3CoCr with imaging
8	Bergeron et al. 2009	209	228	ASR	ASR	ASR-ASR	No	0	No	0	No	2.9	0	0	8	0	0	0	902	2009		0Nothing
9	Bernasek et al. 2013		354	Pinnacle	Summit	Pinnacle-Summit	No	0	No	0	No	6.8	0	0	9	0	0	0	1308	2013		0Nothing
10	Berton et al. 2010	92	100	DUROM	Zweymuller SL	DUROM-Zweymuller SL	No	0	No	0	No	4.8	1	0.01	5	0	0	0		2010		0Nothing
11	Bisschop et al. 2013	129	149	BHR	BHR	BHR-BHR	All	0	All	0	CT	3.4	8	0.0536913		2	2	4	1309	2013		4Comprehensive
12	Bisseling et al. 2015	32	38	Conserve+	Conserve+	Conserve+-Conserve+	All	0	No	0	No	4.8	2	0.0526316	3	2	0	2	1501	2015		2CoCr without imaging
13	Bolland et al. 2011	185	199	Adept/BHR	CPT	Adept/BHR-CPT	All	0	No	0	No	5.16	14	0.0703518		2	0	2	11052	2011		2CoCr without imaging
14	Bose et al. 2010	71	96	BHR	BHR	BHR-BHR	No	0	No	0	No	5.4	0	0	3	0				2010		0Nothing
15	Bosker et al. 2012	119	120	M2a-Magnum/ReCap	Bimetric	M2a-Magnum/ReCap-Bimetric	All	0	All	0	CT	3.6	13	0.108333		2	2	4		2012		4Comprehensive
16	Chatrath et al. 2013	88	89	Conserve+	Profemur	Conserve+-Profemur	No	0	No	0	No	2.5	3	0.0337079	9	0	0	0	1305	2013		0Nothing
17	Cip et al. 2014	88	99	ASR XL	97 CoxaFit, 2 ARGE Geradschaft	ASR XL-97 CoxaFit, 2 ARGE Geradschaft	All	0	All	0	CT	3.5	26	0.262626		2	2	4	1411	2014		4Comprehensive
18	Coulter et al. 2012	213	230	BHR	BHR	BHR-BHR	No	0	No	0	No	10.4	3	0.0130435		0	0	0	1203	2012		0Nothing
19	Daniel et al. 2010	160	184	McMinn	McMinn	McMinn-McMinn	No	0	No	0	No	10.6	0	0	30	0	0	0	1001	2010		0Nothing
20	Daniel et al. 2014	886	1000	BHR	BHR	BHR-BHR	Target	Patients with longest follow-up	Target	Patients with longest follow-up	CT	13.7	7	0.007	38	1	1	2	1410	2014		1Targeted CoCr andor imaging
21	De Smet 2005		252	BHR	BHR	BHR-BHR	No	0	No	0	No	2.8	0	0	3	0	0	0	504	2005		0Nothing
22	Della Valle et al. 2009		537	BHR	BHR	BHR-BHR	No	0	No	0	No	0.87	0	0	14	0	0	0	901	2009		0Nothing
23	Delport et al. 2011 (Arm 1)	28	28	BHR	BHR	BHR-BHR	No	0	No	0	No	4.75	0	0		0	0	0	1110	2011		0Nothing
23	Delport et al. 2011 (Arm 2)	28	28	M2a-Magnum	ReCap	M2a-Magnum-ReCap	No	0	No	0	No	1.4	0	0		0	0	0	1110	2011		0Nothing
24	Dramis et al. 2014	46	50	R3	30 Anthology, 18 CPCS, 2 SL Plus	R3-30 Anthology, 18 CPCS, 2 SL Plus	All	0	Target	Symptomatic patients and those with "adverse investigations"	MRI	3.8	12	0.24		2	1	3		2014		3CoCr with imaging
25	Engh et al. 2010	126	131	Pinnacle	AML/Prodigy (numbers ns)	Pinnacle-AML/Prodigy (numbers ns)	No	0	No	0	No	5.6	0	0		0	0	0	1002	2010		0Nothing
26	Fernandez et al. 2014 (Arm 1)		60	ASR	ASR	ASR-ASR	All	0	Target	ns	CT	2.9	2	0.0333333		2	1	3	1409	2014		3CoCr with imaging
27	Fernandez et al. 2014 (Arm 2)		23	ASR XL	Proxima	ASR XL-Proxima	All	0	Target	ns	CT	2.9	0	0		2	1	3	914	2014		3CoCr with imaging
28	Fink Barnes et al. 2014	80	89	BHR	BHR	BHR-BHR	No	0	No	0	No	3.6	0	0		0	0	0	1412	2014		0Nothing
29	Fowble et al. 2009	50	50	Conserve+	Conserve+	Conserve+-Conserve+	No	0	No	0	No	3.2	0	0	0	0	0	0		2009		0Nothing
30	Giannini (et al. 2011)	134	142	BHR	BHR	BHR-BHR	No	0	No	0	No	6.1	0	0		0	0	0	1101	2011		0Nothing
31	Glyn-Jones et al. 2009 (Arm 1)		606	Conserve+	Conserve+	Conserve+-Conserve+	No	0	No	0	No	4	8	0.0132013		0	0	0	1209	2009		0Nothing
32	Glyn-Jones et al. 2009 (Arm 2)		128	M2a-Magnum	ReCap	M2a-Magnum-ReCap	No	0	No	0	No	4	0	0		0	0	0	1209	2009		0Nothing
33	Gross et al. 2012	329	373	Cormet Uncemented	Cormet Cemented	Cormet Uncemented-Cormet Cemented	No	0	No	0	No	8	2	0.00536193		0	0	0	1204	2012		0Nothing
34	Gross et al. 2013		2166	M2a-Magnum	ReCap	M2a-Magnum-ReCap	Target	0	Target	0	CT/MRI	4	5	0.0023084		1	1	2		2013		1Targeted CoCr andor imaging
35	Gross et al. 2008	18	20	Cormet Uncemented	Cormet Uncemented	Cormet Uncemented-Cormet Uncemented	No	0	No	0	No	7.4	0	0	4	0	0	0		2008		0Nothing
36	Hachmi et al. 2014	141	151	BHR	BHR	BHR-BHR	No	0	No	0	No	4.2	0	0	3	0	0	0	1404	2014		0Nothing
37	Haddad et al. 2015	40	47	BHR	BHR	BHR-BHR	Target	0	Target	0	Target	12.1	0	0		1	1	2	1505	2015		1Targeted CoCr andor imaging
38	Hartmann et al. 2012	95	100	BHR	BHR	BHR-BHR	All	0	Target	Co or Cr level >10 ppb	CT	10	3	0.03	10	2	1	3	1211	2012		3CoCr with imaging
39	Hasegawa et al. 2013	98	108	Cormet	Cti II	Cormet-Cti II	All	0	All	0	MRI	3.8	5	0.0462963	7	2	2	4	1305	2013		4Comprehensive
40	Heilpern et al. 2008	98	110	BHR	BHR	BHR-BHR	No	0	No	0	No	5.9	0	0	4	0				2008		0Nothing
41	Holland et al. 2012	90	100	BHR	BHR	BHR-BHR	Target	0	No	0	No	9.55	2	0.02		1	0	1	1204	2012		1Targeted CoCr andor imaging
42	Hosny et al. 2013	41	44	BHR	Synergy	BHR-Synergy	Target	"Some patients"	Target	Patient with symptoms or elevated metal ion level (no cut-off stated)	MRI	5	2	0.0454545	3	1	1	2	1308	2013		1Targeted CoCr andor imaging
43	Hug et al. 2013		149	ASR XL	Summit	ASR XL-Summit	Target	Symptoms or patient willingness	Target	Patients scheduled for revision with elevated metal ion levels and suspicion for ARMD	MRI	3.3	24	0.161074		1	1	2	1302	2013		1Targeted CoCr andor imaging
44	Hull et al. 2011	131	135	Cormet Uncemented	Cormet Uncemented	Cormet Uncemented-Cormet Uncemented	No	0	No	0	No	2.9	0	0	0	0	0	0		2011		0Nothing
45	Isaac et al. 2009		77	ASR	ASR	ASR-ASR	All	0	No	0	No	2	0	0	4	2	0	2		2009		2CoCr without imaging
46	Issa et al. 2013	114	120	Cormet Uncemented	Cormet Cemented	Cormet Uncemented-Cormet Cemented	No	0	No	0	No	3.5	0	0	2	0	0	0	1305	2013		0Nothing
47	Jameson et al.	192	214	ASR	ASR	ASR-ASR	No	0	No	0	No	3.6	6	0.0280374	12	0	0	0	908	2010		0Nothing
48	Junnila et al. 2015	32	42	BHR	BHR	BHR-BHR	All	0	All	0	MRI	6.7	4	0.0952381	4	2	2	4	1501	2015		4Comprehensive
49	Kadar et al. 2009	125	139	ASR	ASR	ASR-ASR	Target	Symptoms, suboptimal cup position, small femoral size, surgeon concern	Target	Symptoms, suboptimal cup position, small femoral size, surgeon concern	MRI	3.5	1	0.00719424	3	1	1	2	1309	2009		1Targeted CoCr andor imaging
50	Khan et al. 2009	653	679	BHR	BHR	BHR-BHR	No	0	No	0	No	6	1	0.00147275		0	0	0	910	2009		0Nothing
51	Kim et al. 2008	200	200	Conserve+	Conserve+	Conserve+-Conserve+	No	0	No	0	No	2.6	0	0		0	0	0		2009		0Nothing
52	Kim et al. 2011	97	97	Conserve+	Conserve+	Conserve+-Conserve+	All	0	No	0	No	2	0	0	3	2	0	2		2011		2CoCr without imaging
53	Kindsfater et al. 2012		95	Pinnacle	86 S-ROM, 8 Summit Cemented, 1 Summit	Pinnacle-86 S-ROM, 8 Summit Cemented, 1 Summit	No	0	No	0	No	6	0	0		0				2012		0Nothing
54	Kordas et al. 2012	215	234	Cormet Uncemented	Cormet Cemented	Cormet Uncemented-Cormet Cemented	No	0	No	0	No	5	0	0	15	0	0	0		2012		0Nothing
55	Kostensalo et al. 2014 (Arm 1)		249	BHR	BHR	BHR-BHR	Target	ns	No	0	No	6.2	3	0.0120482	31	1	0	1	1406	2014		1Targeted CoCr andor imaging
56	Kostensalo et al. 2014 (Arm 2)		39	BHR	Synergy	BHR-Synergy	Target	ns	No	0	No	3.9	0	0	2	1	0	1	1406	2014		1Targeted CoCr andor imaging
57	Kostensalo et al. 2014 (Arm 3)		41	R3	Synergy	R3-Synergy	Target	ns	No	0	No	2.3	2	0.0487805	7	1	0	1	1406	2014		1Targeted CoCr andor imaging
58	Kostensalo et al. 2012	635	691	M2a-Magnum/ReCap	Bimetric	M2a-Magnum/ReCap-Bimetric	No	0	No	0	No	1	0	0		0	0	0	1201	2012		0Nothing
59	Lainiala et al. 2014	430	371	Pinnacle System	398 Summit, 17 Corail, 14 S-ROM, 1 Prodigy	Pinnacle System-398 Summit, 17 Corail, 14 S-ROM, 1 Prodigy	All	0	Target	Patients with symptoms, Co or Cr level >5 ppb	MRI	7.5	32	0.0862534	47	2	1	3	1412	2014		3CoCr with imaging
60	Langton 2011a (Arm 1)		59	ASR	ASR	ASR-ASR	All	0	No	0	No	2.58333	2	0.0338983		2	0	2	1102	2011		2CoCr without imaging
61	Langton 2011a (Arm 2)		1922	BHR	BHR	BHR-BHR	All	0	No	0	No	5.66667	23	0.0119667		2	0	2	1102	2011		2CoCr without imaging
62	Langton 2011a (Arm 3)		961	Conserve+	Conserve+	Conserve+-Conserve+	All	0	No	0	No	2.83333	4	0.00416233		2	0	2	1102	2011		2CoCr without imaging
63	Langton 2011a (Arm 4)		430	ASR	ASR	ASR-ASR	All	0	No	0	No	3.08333	27	0.0627907		2	0	2	1102	2011		2CoCr without imaging
64	Langton 2011a (Arm 5)		180	BHR	BHR	BHR-BHR	All	0	No	0	No	5.41667	1	0.00555556		2	0	2	1102	2011		2CoCr without imaging
65	Langton 2011a (Arm 6)		674	BHR	BHR	BHR-BHR	All	0	No	0	No	5.4	3	0.00445104		2	0	2	1102	2011		2CoCr without imaging
66	Langton 2011b		87	ASR XL	57 S-ROM, 30 Corail	ASR XL-57 S-ROM, 30 Corail	All	0	No	0	No	4	25	0.287356		2	0	2	811	2011		2CoCr without imaging
67	Lardanchet et al. 2012 (Arm 1)		24	DUROMTHA	20 Contact Evolution, 4 Profemur L	DUROMTHA-20 Contact Evolution, 4 Profemur L	All	0	No	0	No	1	2	0.0833333		2	0	2		2012		2CoCr without imaging
68	Lardanchet et al. 2012 (Arm 2)		23	M2a-Magnum/ReCap	Exception	M2a-Magnum/ReCap-Exception	All	0	No	0	No	1	0	0		2	0	2		2012		2CoCr without imaging
69	Lardanchet et al. 2012 (Arm 3)		20	Conserve+	16 Profemur L, 4 Contact Evolution	Conserve+-16 Profemur L, 4 Contact Evolution	All	0	No	0	No	1	0	0		2	0	2		2012		2CoCr without imaging
70	Latteier et al. 2011 (Arm 1)		750	M2a-38	ns	M2a-38-ns	No	0	No	0	No	5	11	0.0146667		0				2011		0Nothing
71	Latteier et al. 2011 (Arm 2)		487	M2a-Magnum/ReCap	ns	M2a-Magnum/ReCap-ns	No	0	No	0	No	5	3	0.00616016		0				2011		0Nothing
72	Lavigne et al. 2011 (Arm 1)		42	DUROM	CLS Spotorno	DUROM-CLS Spotorno	All	0	No	0	No	2	1	0.0238095		2				2011		2CoCr without imaging
73	Lavigne et al. 2011 (Arm 2)		34	M2a-Magnum/ReCap	Taperloc	M2a-Magnum/ReCap-Taperloc	All	0	No	0	No	2	0	0		2				2011		2CoCr without imaging
74	Lavigne et al. 2011 (Arm 3)		32	ASR XL	Trilock	ASR XL-Trilock	All	0	No	0	No	2	0	0		2				2011		2CoCr without imaging
75	Lavigne et al. 2011 (Arm 4)		29	BHR	Anthology	BHR-Anthology	All	0	No	0	No	2	0	0		2				2011		2CoCr without imaging
76	Leclerq et al. 2013	580	644	DUROM	DUROM	DUROM-DUROM	No	0	No	0	No	2.8	1	0.0015528		0	0	0	1305	2013		0Nothing
77	Levy et al. 2013		66	Conserve+	Profemur	Conserve+-Profemur	Target	"Patients with suspected failing hips"	Target	"Patients with suspected failing hips"	CT/US	1.3	7	0.106061		1	1	2	1308	2013		1Targeted CoCr andor imaging
78	Madadi et al. 2011		52	Cormet Uncemented	Cormet Cemented	Cormet Uncemented-Cormet Cemented	No	0	No	0	No	3.4	0	0	6	0				2011		0Nothing
79	Madhu et al. 2011	104	120	BHR	BHR	BHR-BHR	No	0	No	0	No	7	0	0		0	0	0	1101	2011		0Nothing
80	Malholtra et al. 2012	23	32	ASR	ASR	ASR-ASR	No	0	No	0	No	3.6	0	0	1	0				2012		0Nothing
81	Marulanda et al. 2008		230	BHR	BHR	BHR-BHR	No	0	No	0	No	1.3	0	0	3	0				2008		0Nothing
82	Marker et al. 2010		361	Conserve+	Conserve+	Conserve+-Conserve+	No	0	No	0	No	4.9	0	0	31	0				2010		0Nothing
83	Matharu et al. 2014	511	578	Pinnacle	Corail	Pinnacle-Corail	All	0	Target	Co or Cr level >7 ppb	MRI/US	5	17	0.0294118	39	2				2014		3CoCr with imaging
84	McAndrew et al. 2007	155	180	BHR	BHR	BHR-BHR	No	0	No	0	No	2.6	0	0	4	0	0	0	701	2007		0Nothing
85	McBryde et al. 2010	1826	2123	BHR	BHR	BHR-BHR	No	0	No	0	No	3.5	0	0		0				2010		0Nothing
86	McGrath et al. 2008 (Arm 1)		42	Conserve+	Conserve+	Conserve+-Conserve+	No	0	No	0	No	3	0	0	1	0	0	0		2008	Arm 1 = Patients aged >60 years, Arm 2 = Patients aged <60 years	0Nothing
87	McGrath et al. 2008 (Arm 2)		153	Conserve+	Conserve+	Conserve+-Conserve+	No	0	No	0	No	3	0	0	1	0	0	0		2008		0Nothing
88	McMinn et al. 2011a	164	171	BMHR	BMHR	BMHR-BMHR	No	0	No	0	No	3.5	0	0	4	0	0	0	1106	2011		0Nothing
89	McMinn et al. 2011b		3095	BHR	BHR	BHR-BHR	No	0	No	0	No	8	10	0.00323102	68	0				2011		0Nothing
90	Mertl et al. 2010	107	111	DUROM	78 Muller type, 28 Emeraude	DUROM-78 Muller type, 28 Emeraude	No	0	No	0	No	2.5	0	0		0				2010		0Nothing
91	Mokka et al. 2013	74	80	M2a-Magnum/ReCap	BiMetric	M2a-Magnum/ReCap-BiMetric	All	0	All	0	MRI	6	3	0.0375	0	2	2	4	1312	2013		4Comprehensive
92	Murray et al. 2012	554	646	BHR	BHR	BHR-BHR	No	0	Target	OHS<33	MRI	8	26	0.0402477		0	1	1	1209	2012		1Targeted CoCr andor imaging
93	Naal et al. 2011	91	100	DUROM	DUROM	DUROM-DUROM	No	0	No	0	No	5	0	0		0	0	0	711	2011		0Nothing
94	Naal et al. 2009		22	BHR	BHR	BHR-BHR	No	0	No	0	No	3.6	0	0		0	0	0	907	2009		0Nothing
95	Nam et al. 2012 (Arm 1)	124	137	Conserve+	Conserve+	Conserve+-Conserve+	Target	ns	No	0	No	5.5	1	0.00729927	3	1	0	1		2012		1Targeted CoCr andor imaging
96	Nam et al. 2012 (Arm 2)	126	137	BHR	BHR	BHR-BHR	Target	ns	No	0	No	5.7	2	0.0145985	5	1	0	1		2012		1Targeted CoCr andor imaging
97	Newman et al. 2008	120	126	Conserve+	Conserve+	Conserve+-Conserve+	No	0	No	0	No	1	0	0	5	0	0	0		2008		0Nothing
98	Ollivere et al. 2008		463	BHR	BHR	BHR-BHR	No	0	No	0	No	3.6	7	0.0151188		0	0	0	908	2009		0Nothing
99	Pailhe et al. 2013 (Arm 1)		100	DUROM	DUROM	DUROM-DUROM	No	0	No	0	No	3.2	0	0		0	0	0	1307	2013		0Nothing
100	Pailhe et al. 2013 (Arm 2)		42	BHR	BHR	BHR-BHR	No	0	No	0	No	3.2	0	0		0	0	0	1307	2013		0Nothing
101	Pailhe et al. 2014	162	180	BHR	BHR	BHR-BHR	Target	Patient with symptoms	No	0	No	6	1	0.00555556	3	1	0	1	1312	2013		1Targeted CoCr andor imaging
102	Patel et al. 2014	85	109	BHR	BHR	BHR-BHR	No	0	No	0	No	5.2	0	0	5	0	0	0		2014		0Nothing
103	Radtke et al. 2014	75	85	Bionic	Bionic	Bionic-Bionic	No	0	No	0	No	5	0	0	10	0	0	0	1402	2014		0Nothing
104	Rahman et al. 2011	34	35	BMHR	BMHR	BMHR-BMHR	No	0	No	0	No	2.8	0	0	0	0	0	0		2011		0Nothing
105	Rahman et al. 2010	302	329	BHR	BHR	BHR-BHR	No	0	No	0	No	5	1	0.00303951	10	0	0	0		2010		0Nothing
106	Reito et al. 2011	126	144	BHR	BHR	BHR-BHR	No	0	No	0	No	6	2	0.0138889	4	0	0	0	1108	2011		0Nothing
107	Reito et al. 2014	219	261	BHR	BHR	BHR-BHR	All	0	Target	Patients with symptoms, Co or Cr level >5 ppb	US/MRI	10.4	11	0.0421456		2	1	3	1114	2014		3CoCr with imaging
108	Reito et al. 2013 (Arm 1)	142	168	ASR	ASR	ASR-ASR	All	0	All	0	MRI	5.3	42	0.25	51	2	2	4		2013		4Comprehensive
109	Reito et al. 2013 (Arm 2)	281	312	ASR XL	233 Summit, 54 Corail, 24 S-ROM, 1 Proxima	ASR XL-233 Summit, 54 Corail, 24 S-ROM, 1 Proxima	All	0	All	0	MRI	4.6	96	0.307692	111	2	2	4	1309	2013		4Comprehensive
110	Reito et al. 2015	196	225	ASR XL	149 Summit, 53 Corail, 21 S-ROM, 1 Proxima	ASR XL-149 Summit, 53 Corail, 21 S-ROM, 1 Proxima	All	0	All	0	MRI	5.4	73	0.324444	84	2	2	4	1405	2015		4Comprehensive
111	Ribas et al. 2014	450	486	Conserve+	Conserve+	Conserve+-Conserve+	No	0	No	0	No	7.2	1	0.00205761	10	0	0	0		2014		0Nothing
112	Robinson et al. 2014 (Arm 1)		120	BHR	BHR	BHR-BHR	All	0	No	0	No	4.2	1	0.00833333	4	2	0	2		2014		2CoCr without imaging
113	Robinson et al. 2014 (Arm 2)		240	DUROM	DUROM	DUROM-DUROM	All	0	No	0	No	4.6	0	0	14	2	0	2		2014		2CoCr without imaging
114	Sandiford et al. 2014	107	109	BHR	BHR	BHR-BHR	No	0	No	0	No	8.2	3	0.0275229	7	0	0	0		2014		0Nothing
115	Saragaglia et al. 2015	165	177	DUROM	PF Stem	DUROM-PF Stem	No	0	Target	Unexplained pain, osteolysis, bone cysts	US	6.7	4	0.0225989	7	0	1	1		2015		1Targeted CoCr andor imaging
116	Schouten et al. 2012		34	Pinnacle	Corail	Pinnacle-Corail	All	0	No	0	No	1	0	0		2	0	2		2012		2CoCr without imaging
117	Shemesh et al. 2014		49	ASR	ASR	ASR-ASR	All	0	No	0	No	4.1	0	0		2	0	2		2014		2CoCr without imaging
118	Siebel et al. 2006	300	300	ASR	ASR	ASR-ASR	No	0	No	0	No	0.56	0	0	8	0	0	0		2006		0Nothing
119	Smeekes et al. 2015	351	377	M2a-38	Taperloc	M2a-38-Taperloc	All	0	Target	Patients with symptoms, Co or Cr level >5 ppb	MRI	2.5	51	0.135279	71	2	1	3		2015		3CoCr with imaging
120	Steele et al. 2008	109	120	ASR XL	ns	ASR XL-ns	No	0	No	0	No	1.6	4	0.0333333		0	0	0	1109	2011		0Nothing
121	Stulberg et al. 2008		337	Cormet Hybrid	Cormet Hybrid	Cormet Hybrid-Cormet Hybrid	No	0	No	0	No	2	0	0	24	0	0	0		2008		0Nothing
122	Sturup et al. 2012 (Arm 1)		85	M2a-38	ns	M2a-38-ns	All	0	Target	Patients with symptoms	CT	3.5	0	0		2	1	3		2012		3CoCr with imaging
123	Sturup et al. 2012 (Arm 2)		271	M2a-Magnum/ReCap	ns	M2a-Magnum/ReCap-ns	All	0	Target	Patients with symptoms	CT	3.5	1	0.00369004		2	1			2012		3CoCr with imaging
124	Su et al. 2014	265	293	BHR	BHR	BHR-BHR	All	0	No	0	No	3.6	1	0.00341297		2	0	2	1408	2014		2CoCr without imaging
125	Swank et al. 2009		128	BHR	BHR	BHR-BHR	No	0	No	0	No	2	0	0		0	0	0		2009		0Nothing
126	Takamura et al. 2014 (Arm 1)		115	BHR	BHR	BHR-BHR	No	0	No	0	No	2.8	2	0.0173913	8	0	0	0	1405	2014		0Nothing
127	Takamura et al. 2014 (Arm 2)		236	BHR	BHR	BHR-BHR	No	0	No	0	No	2.2	1	0.00423729	2	0	0	0	1405	2014		0Nothing
128	van der Straeten et al. 2013	232	250	BHR	BHR	BHR-BHR	All	0	No	0	No	10.8	4	0.016	10	2	0	2	1310	2013		2CoCr without imaging
129	van der Weegen et al. 2014	235	271	M2a-Magnum	ReCap	M2a-Magnum-ReCap	All	0	All	0	MRI	4.6	9	0.0332103	16	2	2	4	1402	2014		4Comprehensive
130	van der Weegen et al. 2012	240	280	M2a-Magnum	ReCap	M2a-Magnum-ReCap	No	0	Target	Patients with symptoms	US	3.3	0	0	16	0	1	1	1312	2012		1Targeted CoCr andor imaging
131	Wang et al. 2012	34	37	Conserve+	Conserve+	Conserve+-Conserve+	No	0	No	0	No	5.9	0	0	0	0				2012		0Nothing
132	Vendittoli et al. 2013		112	DUROM	DUROM	DUROM-DUROM	Target	Patients with follow-up of >5 years	No	0	No	8	1	0.00892857		1	0	1	1311	2013		1Targeted CoCr andor imaging
133	Whitehouse et al. 2013		103	BHR	BHR	BHR-BHR	No	0	No	0	No	4.3	4	0.038835		0	0	0	1305	2013		0Nothing
133	Whitehouse et al. 2013		99	Pinnacle	Corail	Pinnacle-Corail	No	0	No	0	No	4	3	0.030303		0	0	0	1305	2013		0Nothing
133	Whitehouse et al. 2013		76	ASR	ASR	ASR-ASR	No	0	No	0	No	4.9	4	0.0526316	13	0	0	0		2013		0Nothing
134	Whitwell et al. 2012 (Arm 1)		21	ASR	ASR	ASR-ASR	Target	Patients with symptoms	Target	Patients with symptoms	US	5.2	3	0.142857	4	1	1	2		2012		1Targeted CoCr andor imaging
135	Whitwell et al. 2012 (Arm 2)		100	ASR XL	Corail	ASR XL-Corail	Target	Patients with symptoms	Target	Patients with symptoms	US	4.4	17	0.17	21	1	1	2		2012		1Targeted CoCr andor imaging
136	Witzleb et al. 2008	263	300	BHR	BHR	BHR-BHR	No		No		No	2	0	0	6	0	0	0		2008		0Nothing
137	Woon et al. 2013	46	53	Conserve+	Conserve+	Conserve+-Conserve+	No	0	No	0	No	8.3	0	0		0	0	0	1306	2013		0Nothing
138	Wynn-Jones et al. 2011	54	62	ASR XL	Corail	ASR XL-Corail	No	0	All	0	MRI	2.5	7	0.112903	8	0	2	2		2011		2CoCr without imaging
139	Yang et al. 2011	25	25	Conserve+	Conserve+	Conserve+-Conserve+	All	0	No	0	No	2	0	0		2	0	2		2011		2CoCr without imaging
140	Zylberberg et al. 2015	458	548	Conserve+	Conserve+	Conserve+-Conserve+	No	0	No	0	No	6.6	4	0.00729927	32	0	0	0	1501	2015		0Nothing
